# Supplementary material for: An Aptasensor Based on a Flexible Screen-Printed Silver Electrode for the Rapid Detection of Chlorpyrifos
Source: Sensors (Basel). 2022 Apr 2;22(7):2754. doi: 10.3390/s22072754 (PMC9003324; doi:10.3390/s22072754)
Supplement: Supplementary file 1 [file sensors-22-02754-s001.zip]

Archive with 1 entries (1 files):
- sensors-1646097-supplementary.pdf
